# Supplementary material for: Management of Osmoprotectant Uptake Hierarchy in Bacillus subtilis via a SigB-Dependent Antisense RNA
Source: Front Microbiol. 2020 Apr 21;11:622. doi: 10.3389/fmicb.2020.00622 (PMC7186363; doi:10.3389/fmicb.2020.00622)
Supplement: Supplementary file 1 [file Table_1.XLSX]

## Sheet: Table S1
Table S1: Normalized expression values of SigB regulated genes (means of two biological replicates). Choline was added to exponentially growing cultures either immediately or 15, 30 and 60 minutes prior to the addition of 0.4 M NaCl at OD(600 nm) of 0.3. RNA for transcriptome analysis was isolated from cells harvested 10 minutes after salt addition.
Locustag	Name	Regulator	t0 1 mM Choline	-t15 1 mM Choline	-t30 1 mM Choline	-t60 1 mM Choline
BSU00160	yaaH	SigB, SigE, SpoIIID	11.6128	10.9713	9.37351	7.50993
BSU00170	yaaI	SigB	11.4848	11.2029	9.60619	8.59142
BSU00520	ctc	SigA, SigB, stringent response	170.024	169.782	124.926	108.543
BSU00530	spoVC	SigB	28.1596	25.1785	17.4644	14.3466
BSU00540	fin	SigF, SigG, SigB	25.3212	24.5746	17.3613	13.919
BSU00830	ctsR	SigA, SigB, CtsR	25.4362	20.5077	17.6058	16.1158
BSU00840	mcsA	SigA, CtsR, SigB, SigF	30.7576	24.973	19.6247	18.5983
BSU00850	mcsB	SigA, CtsR, SigB, SigF	46.4856	39.7913	31.0299	28.8713
BSU00860	clpC	SigA, CtsR, SigB, SigF	60.6174	52.1368	43.7598	40.8006
BSU00870	radA	SigA, CtsR, SigB	20.9884	20.0109	17.1903	20.3209
BSU00880	disA	SigM, SigA, CtsR, SigB	22.3317	21.2506	18.2254	21.5101
BSU00890	yacL	SigM, SigB	27.7524	26.8013	20.4762	21.7006
BSU00910	ispF	SigB	10.9821	10.557	9.00226	9.76302
BSU02110	ybyB	SigB	102.278	98.1342	84.9874	75.3901
BSU02590	ycbP	SigB	70.9658	64.2238	56.3413	48.4466
BSU02830	ycdF	SigB	32.3819	29.3686	23.6746	19.9038
BSU02840	ycdG	SigB	34.7979	33.2968	26.8233	22.8225
BSU03910	gabD	SigA, SigB, GabR	14.6057	16.2906	16.295	18.3574
BSU04170	ydaB	SigB	1.25862	1.26697	0.814106	0.637899
BSU04180	ydaC	SigB	3.20553	2.90945	1.79501	1.27455
BSU04190	ydaD	SigB	74.5847	70.1891	54.4308	53.1842
BSU04200	ydaE	SigB	60.7633	56.9527	45.672	41.9425
BSU04210	ydaF	SigB	7.65145	7.31073	8.19799	7.39633
BSU04220	ydaG	SigB	153.324	149.736	116.134	104.105
BSU04270	ydaJ	SigB	1.12185	1.08576	0.884872	0.660291
BSU04280	ydaK	SigB	0.993105	0.989921	0.701839	0.534715
BSU04340	ydaP	SigB	65.6933	60.976	51.3381	44.6201
BSU04370	ydaS	SigB	72.5982	67.4657	66.997	71.2088
BSU04380	ydaT	SigB	12.1649	12.2349	9.54658	8.97666
BSU04400	gsiB	SigB, SigI	163.028	134.715	131.388	134.204
BSU04430	ydbD	SigB	65.3072	62.8822	57.9965	68.4579
BSU04710	rsbV	SigA, SigB, CcpA	125.381	117.504	93.2169	78.1439
BSU04720	rsbW	SigA, SigB, CcpA	150.286	143.894	105.433	95.6641
BSU04730	sigB	SigA, SigB, CcpA	147.741	134.468	100.294	94.6708
BSU04740	rsbX	SigA, SigB, CcpA	150.512	146.745	101.016	90.2136
BSU05790	ydhK	SigB	39.6449	37.716	32.5056	28.1652
BSU06220	ydjJ	SigB	1.85976	1.77409	1.36585	1.28599
BSU06590	yerD	SigB	12.8253	10.7992	9.1795	7.51224
BSU06660	opuE	SigB, CcpA	94.4399	83.0882	58.7252	56.2944
BSU07550	yflT	SigB	118.711	117.725	98.3724	92.6777
BSU07570	yflS	MalR, SigB	5.6616	5.95151	3.66866	2.61836
BSU07750	yflA	SigB, AbrB	61.118	54.0357	39.2024	32.3926
BSU07850	yfkM	SigB, Fur	43.6718	42.2466	32.4005	35.1786
BSU07880	yfkJ	SigA, SigB	58.6439	52.9384	41.0733	40.6371
BSU07890	yfkI	SigA, SigB	48.6973	44.6153	35.3735	33.3032
BSU07900	yfkH	SigA, SigB	42.1579	37.5926	30.2927	31.6426
BSU07920	chaA	SigB, SigG	16.4273	14.2348	11.0474	10.5885
BSU07930	yfkD	SigB, SigG	11.8115	10.0651	7.96188	7.54438
BSU08490	yfhD	SigF, SigG, SigB	4.14492	3.63631	2.93967	2.55714
BSU08500	yfhE	SigF, SigB	6.156	5.80815	4.70154	3.91372
BSU08510	yfhF	SigB	7.74514	6.49088	5.04115	4.30211
BSU08570	yfhK	SigW, SigB	56.6458	55.1149	42.1376	34.3225
BSU08580	yfhL	SigW, SigB	48.5032	42.5726	31.6912	27.4252
BSU08590	yfhM	SigW, SigB	35.6031	32.7958	26.5053	24.8042
BSU08610	yfhO	SigB, SigX	4.1989	3.6015	2.65401	2.31461
BSU09140	yhcM	SigF, SigG, SigB	7.41248	7.83535	6.41633	5.25046
BSU09450	yhdF	SigA, SigB, CitR	37.458	35.9419	35.3816	33.3566
BSU09530	yhdN	SigB	46.9654	44.0257	38.4967	36.4038
BSU09690	nhaX	SigB	40.8536	40.1852	27.1781	21.2162
BSU10430	yhxD	SigB	57.7515	54.2423	51.9656	53.9424
BSU12140	yjgA	SigB	4.32197	4.53597	3.99287	3.83343
BSU12150	yjgB	SigB	24.8247	24.1612	23.4612	20.8438
BSU12160	yjgC	SigB	90.5661	84.8588	73.6334	68.6964
BSU12170	yjgD	SigB	70.2633	67.9564	58.6981	50.0299
BSU12270	yjlB	SigB	8.23914	7.16078	6.01742	5.33971
BSU13010	ykgB	SigB	15.7708	14.8971	12.974	12.3943
BSU13020	ykgA	SigB	16.1231	14.7239	11.635	9.81518
BSU13160	ohrB	SigB	100.315	96.3723	77.3672	70.3862
BSU14680	ykzC	SigB	13.7746	11.9529	10.0784	9.58857
BSU16650	rbfA	SigB, stringent response, SigA, NusA	13.8127	13.9721	10.7918	10.752
BSU18510	yoxC	SigB	20.0274	17.1185	13.6948	11.9227
BSU18520	yoxB	SigB	14.8801	12.6565	9.08365	7.38427
BSU18530	yoaA	SigB	15.8993	13.59	9.68948	7.76687
BSU19150	yocB	SigB	16.203	17.7136	15.4558	13.602
BSU19240	yocK	SigB	29.2947	27.011	21.1919	19.2935
BSU20450	yorA	SigB	0.892587	0.797033	0.63267	0.576048
BSU23300	ypuD	SigM, LexA, SigB	0.789812	0.905295	0.882678	1.11912
BSU24000	bmrU	SigB	24.4695	21.0076	13.4342	10.3373
BSU24010	bmr	SigA, SigB, BmrR, Mta	25.6117	21.6049	14.1526	10.7296
BSU24020	bmrR	SigA, BmrR, Mta, SigB	2.09431	2.05039	1.35364	0.986621
BSU24490	yqhQ	SigB, SigF	12.6505	11.7963	7.15467	5.61854
BSU24500	yqhP	SigB, SigF	12.0431	10.9477	7.2169	5.31988
BSU24740	corA	SigB, LexA	6.46754	5.87523	4.31983	3.92131
BSU24750	yqhB	SigB, LexA	13.9104	13.5323	9.13426	7.55933
BSU24760	rsbRD	SigB	6.69581	6.70521	4.98038	4.82917
BSU24770	mgsR	SigB, MgsR	66.6916	68.5747	54.355	47.5983
BSU25010	yqgE	SigG, SigB	0.335859	0.356121	0.270603	0.268203
BSU25020	sodA	SigB	78.6627	81.3326	81.0836	83.6829
BSU27630	yrvD	SigB	3.88275	3.78952	3.75026	3.74874
BSU27750	bofC	SigB, SigF, SigG, CcpA	11.1626	10.0666	8.44904	8.25031
BSU27760	csbX	CcpA, SigB	15.6083	14.9716	12.484	12.3993
BSU28340	ysnF	SigB	71.7568	71.2491	71.3069	80.0158
BSU28500	trxA	Spx, SigA, SigB, CtsR	47.3615	48.2613	44.3233	39.8429
BSU29760	ytxJ	SigB, SigH	88.7298	85.2686	64.978	64.1846
BSU29770	ytxH	SigB, SigH	129.315	121.812	99.6424	94.7213
BSU29780	ytxG	SigB, SigH	122.258	111.99	87.8435	85.1745
BSU30650	dps	SigB	80.029	78.1106	64.9341	61.9755
BSU30930	ytaB	SigB, SigK, SigG	8.1775	6.53499	5.3779	5.16975
BSU31380	yuzA	SigB, SigG	31.8495	38.05	35.4694	36.6501
BSU33200	yvrE	SigB	38.0395	36.2981	29.6124	26.9415
BSU33410	yvgO	SigB, AbrB	20.3354	21.1639	19.737	17.3627
BSU33520	csoR	SigB	4.60948	4.59432	3.3526	3.05276
BSU33530	iolW	SigB	30.498	28.6739	25.7416	24.036
BSU33590	yvaG	SigF, SigB	0.916222	0.900559	0.780434	0.846577
BSU33610	rnr	SigF, SigB	31.0238	27.9307	21.9545	20.085
BSU33850	yvbG	SigB	1.91173	1.81969	1.57232	1.24563
BSU34540	clpP	SigA, SigB, CtsR	56.9559	55.2093	47.554	46.2306
BSU35180	csbA	SigA, SigB	19.2159	15.7375	9.82741	7.88458
BSU35830	ywtG	SigB	20.5426	19.3552	15.2803	13.2476
BSU35970	ywsB	SigB	54.0506	48.6554	35.579	31.5763
BSU36670	csbD	SigB	19.3139	21.1389	19.049	19.9662
BSU36720	ywmE	SigB	10.4132	9.99859	8.95979	8.20904
BSU37210	ywjC	SigB	11.4619	12.091	9.39041	10.3762
BSU37220	ywjB	Fur, SigB	18.6386	16.3455	12.1038	10.1598
BSU37230	ywjA	Fur, SigB	26.7741	23.3736	15.9497	13.6791
BSU37240	ywiE	SigB, Fur	24.3475	20.3333	14.2321	12.4679
BSU38180	ywzA	SigB, SigM	104.181	101.929	74.3606	68.2205
BSU38430	gspA	SigB	113.716	120.765	90.3799	85.8158
BSU38610	yxzF	SigB	13.6112	13.2026	12.1492	11.4983
BSU38620	aag	SigB	2.9673	2.60709	2.59261	2.71461
BSU38720	yxkO	SigF, SigB	6.49425	6.31844	5.29013	5.09888
BSU38930	yxjJ	SigB, DegU	4.84771	5.56521	3.84401	3.59578
BSU39050	katE	SigB	62.8467	58.9978	45.6269	36.883
BSU39440	yxxB	SigB	1.80864	1.64191	1.29172	1.29275
BSU39810	csbC	SigB	42.6984	35.5996	25.0582	22.9006
BSU39840	yxbG	SigB	8.32692	7.9394	6.80035	6.10003
BSU40000	yxnA	SigB	12.6374	11.7262	9.27432	7.16526
BSU40030	yxaB	SigA, SigB, AbrB	7.92416	7.94257	6.97653	7.68787
BSU40450	yycD	SigB	10.9272	13.0158	13.607	13.6403
BSU40570	yybO	SigB	4.87465	4.18232	3.0485	2.47125
